# Supplementary material for: Lifespan Extension of Podospora anserina Mic60-Subcomplex Mutants Depends on Cardiolipin Remodeling
Source: Int J Mol Sci. 2022 Apr 25;23(9):4741. doi: 10.3390/ijms23094741 (PMC9099538; doi:10.3390/ijms23094741)
Supplement: Supplementary file 1 [file ijms-23-04741-s001.zip]

Archive with 1 entries (1 files):
- ijms-1670239-Supplementary.pdf
